# Supplementary material for: China industrial environmental database 1998–2015
Source: Sci Data. 2022 Jun 1;9:259. doi: 10.1038/s41597-022-01362-x (PMC9160261; doi:10.1038/s41597-022-01362-x)
Supplement: Supplementary file 2 — Supplementary Table 1 [file 41597_2022_1362_MOESM2_ESM.xlsx]

## Sheet: Sheet1
Mapping rules for 1994 classification		Mapping rules for 2002 classification		Mapping rules for 2011 classification
final sector code	1994 4-digit code	cic_final	2002 4-digit code	cic_final	2011 4-digit code
1	610	1	610	1	610
1	620	1	620	1	620
2	710	1	690	1	690
2	720	2	710	1	1110
2	730	3	810	2	710
3	810	3	890	2	720
3	821	4	911	3	810
3	822	4	912	3	820
4	911	4	913	3	890
4	912	4	914	4	911
4	914	4	915	4	912
4	915	4	916	4	913
4	916	4	917	4	914
4	917	4	919	4	915
4	919	4	921	4	916
4	931	4	922	4	917
4	932	4	929	4	919
4	933	4	931	4	921
4	939	4	932	4	922
4	951	4	933	4	929
4	952	4	939	4	931
4	959	5	1011	4	932
4	961	5	1012	4	933
4	962	5	1013	4	939
4	963	5	1019	5	1011
4	964	5	1020	5	1012
4	965	5	1030	5	1013
4	966	5	1091	5	1019
4	969	5	1092	5	1020
5	1011	5	1093	5	1030
5	1012	5	1099	5	1091
5	1013	6	790	5	1092
5	1019	6	1100	5	1093
5	1021	7	1310	5	1099
5	1022	7	1320	6	1120
5	1023	7	1331	6	1190
5	1024	7	1332	6	1200
5	1029	7	1340	7	1310
5	1031	7	1351	7	1320
5	1032	7	1352	7	1331
5	1033	7	1361	7	1332
5	1034	7	1362	7	1340
5	1091	7	1363	7	1351
5	1092	7	1364	7	1352
5	1093	7	1369	7	1353
5	1094	7	1370	7	1361
5	1095	7	1391	7	1362
5	1096	7	1392	7	1363
5	1097	7	1393	7	1364
5	1099	7	1399	7	1369
6	1100	8	1411	7	1371
7	1311	8	1419	7	1372
7	1312	8	1421	7	1391
7	1314	8	1422	7	1392
7	1315	8	1431	7	1393
7	1317	8	1432	7	1399
7	1319	8	1439	8	1411
7	1321	8	1440	8	1419
7	1322	8	1451	8	1421
7	1331	8	1452	8	1422
7	1332	8	1453	8	1431
7	1334	8	1459	8	1432
7	1341	8	1461	8	1439
7	1342	8	1462	8	1440
7	1343	8	1469	8	1451
7	1344	8	1491	8	1452
7	1351	8	1492	8	1453
7	1352	8	1493	8	1459
7	1353	8	1494	8	1461
7	1354	8	1499	8	1462
7	1359	9	1510	8	1469
7	1390	9	1521	8	1491
7	1491	9	1522	8	1492
7	1492	9	1523	8	1493
7	1497	9	1524	8	1494
8	1313	9	1529	8	1495
8	1360	9	1531	8	1499
8	1411	9	1532	9	1511
8	1412	9	1533	9	1512
8	1413	9	1534	9	1513
8	1414	9	1535	9	1514
8	1415	9	1539	9	1515
8	1419	9	1540	9	1519
8	1420	10	1610	9	1521
8	1431	10	1620	9	1522
8	1432	10	1690	9	1523
8	1433	11	1711	9	1524
8	1434	11	1712	9	1525
8	1435	11	1721	9	1529
8	1439	11	1722	9	1530
8	1441	11	1723	10	1610
8	1442	11	1730	10	1620
8	1443	11	1741	10	1690
8	1444	11	1742	11	1711
8	1445	11	1743	11	1712
8	1449	11	1751	11	1713
8	1451	11	1752	11	1721
8	1452	11	1753	11	1722
8	1453	11	1754	11	1723
8	1454	11	1755	11	1731
8	1459	11	1756	11	1732
8	1493	11	1757	11	1733
8	1495	11	1759	11	1741
8	1498	11	1761	11	1742
8	1499	11	1762	11	1743
8	2677	11	1763	11	1751
9	1511	11	1769	11	1752
9	1512	11	1830	11	1761
9	1513	12	1810	11	1762
9	1514	13	1820	11	1763
9	1515	13	1910	11	1771
9	1516	13	1921	11	1772
9	1521	13	1922	11	1773
9	1522	13	1923	11	1779
9	1523	13	1924	11	1781
9	1524	13	1929	11	1782
9	1529	13	1931	11	1783
9	1550	13	1932	11	1784
9	1590	13	1939	11	1789
10	1610	13	1941	11	1820
10	1620	13	1942	11	1830
10	1690	13	2960	12	1810
11	1721	13	3081	13	1910
11	1722	14	2011	13	1921
11	1723	14	2012	13	1922
11	1724	14	2021	13	1923
11	1725	14	2022	13	1929
11	1726	14	2023	13	1931
11	1729	14	2029	13	1932
11	1741	14	2031	13	1939
11	1742	14	2032	13	1941
11	1743	14	2039	13	1942
11	1744	14	2040	13	1951
11	1745	14	2663	13	1952
11	1749	15	2110	13	1953
11	1761	15	2120	13	1954
11	1762	15	2130	13	1959
11	1763	15	2140	14	2011
11	1769	15	2190	14	2012
11	1771	16	2210	14	2013
11	1772	16	2221	14	2019
11	1773	16	2222	14	2021
11	1774	16	2223	14	2022
11	1775	16	2231	14	2023
11	1779	16	2239	14	2029
11	1781	17	2311	14	2031
11	1782	17	2312	14	2032
11	1783	17	2319	14	2033
11	1789	17	2320	14	2034
11	1790	17	2330	14	2039
11	1820	18	2411	14	2041
11	1890	18	2412	14	2042
11	2851	18	2413	14	2043
11	2852	18	2414	14	2049
11	2853	18	2419	14	2663
11	2854	18	2421	15	2110
12	1810	18	2423	15	2120
13	1830	18	2424	15	2130
13	1911	18	2429	15	2140
13	1912	18	2431	15	2190
13	1919	18	2432	16	2211
13	1921	18	2433	16	2212
13	1923	18	2439	16	2221
13	1924	18	2440	16	2222
13	1925	18	2451	16	2223
13	1929	18	2452	16	2231
13	1931	18	4211	16	2239
13	1932	18	4212	17	2311
13	1939	18	4213	17	2312
13	1951	18	4214	17	2319
13	1952	18	4215	17	2320
13	2960	18	4216	17	2330
13	3060	18	4217	18	2411
14	2011	18	4218	18	2412
14	2012	18	4219	18	2413
14	2021	19	2511	18	2414
14	2022	19	2512	18	2419
14	2023	19	2520	18	2421
14	2029	20	2611	18	2422
14	2031	20	2612	18	2423
14	2033	20	2613	18	2429
14	2040	20	2614	18	2431
14	2673	20	2619	18	2432
15	2110	20	2621	18	2433
15	2120	20	2622	18	2434
15	2130	20	2623	18	2435
15	2140	20	2624	18	2436
15	2190	20	2625	18	2437
16	2210	20	2629	18	2438
16	2221	20	2631	18	2439
16	2223	20	2632	18	2441
16	2224	20	2641	18	2443
16	2230	20	2642	18	2444
17	2311	20	2643	18	2449
17	2312	20	2644	18	2450
17	2319	20	2645	18	2461
17	2320	20	2651	18	2462
17	2413	20	2652	18	2469
18	2411	20	2653	19	2511
18	2415	20	2659	19	2512
18	2417	20	2661	19	2520
18	2419	20	2662	20	2611
18	2421	20	2664	20	2612
18	2429	20	2665	20	2613
18	2431	20	2666	20	2614
18	2433	20	2667	20	2619
18	2435	20	2669	20	2621
18	2439	20	2671	20	2622
18	2440	20	2672	20	2623
18	2450	20	2673	20	2624
18	2490	20	2674	20	2625
18	2859	20	2679	20	2629
18	4311	21	2710	20	2631
18	4312	21	2720	20	2632
18	4313	21	2730	20	2641
18	4314	21	2740	20	2642
18	4315	21	2750	20	2643
18	4316	21	2760	20	2644
18	4317	21	2770	20	2645
18	4318	22	2811	20	2651
18	4319	22	2812	20	2652
19	2510	22	2821	20	2653
19	2520	22	2822	20	2659
19	2530	22	2823	20	2661
19	2570	22	2824	20	2662
20	2611	22	2829	20	2664
20	2613	23	2911	20	2665
20	2615	23	2912	20	2666
20	2617	23	2913	20	2669
20	2619	23	2920	20	2671
20	2621	23	2930	20	2672
20	2622	23	2940	20	2681
20	2623	23	2950	20	2682
20	2624	23	2990	20	2683
20	2625	23	3010	20	2684
20	2629	23	3020	20	2689
20	2631	23	3030	21	2710
20	2633	23	3040	21	2720
20	2651	23	3050	21	2730
20	2652	23	3060	21	2740
20	2653	23	3070	21	2750
20	2654	23	3082	21	2760
20	2655	23	3090	21	2770
20	2659	24	3111	22	2811
20	2661	24	3112	22	2812
20	2662	24	3121	22	2821
20	2663	24	3122	22	2822
20	2664	24	3123	22	2823
20	2665	24	3124	22	2824
20	2666	24	3129	22	2825
20	2667	24	3131	22	2826
20	2669	24	3132	22	2829
20	2671	24	3133	23	2911
20	2672	24	3134	23	2912
20	2674	24	3135	23	2913
20	2675	24	3139	23	2914
20	2681	24	3141	23	2915
20	2682	24	3142	23	2919
20	2683	24	3143	23	2921
20	2684	24	3144	23	2922
20	2685	24	3145	23	2923
20	2686	24	3146	23	2924
20	2687	24	3147	23	2925
20	2688	24	3148	23	2926
20	2689	24	3149	23	2927
21	2710	24	3151	23	2928
21	2720	24	3152	23	2929
21	2730	24	3153	24	3011
21	2740	24	3159	24	3012
21	2750	24	3161	24	3021
21	3654	24	3162	24	3022
22	2811	24	3169	24	3023
22	2812	24	3191	24	3024
22	2819	24	3199	24	3029
22	2821	24	4221	24	3031
22	2822	25	3210	24	3032
22	2823	25	3220	24	3033
22	2824	25	3230	24	3034
22	2829	25	3240	24	3035
23	2910	25	3591	24	3039
23	2920	26	2530	24	3041
23	2930	26	3311	24	3049
23	2940	26	3312	24	3051
23	2950	26	3313	24	3052
23	2970	26	3314	24	3053
23	2981	26	3315	24	3054
23	2989	26	3316	24	3055
23	2990	26	3317	24	3056
23	3010	26	3319	24	3057
23	3020	26	3321	24	3059
23	3030	26	3322	24	3061
23	3040	26	3329	24	3062
23	3050	26	3331	24	3071
23	3070	26	3332	24	3072
23	3080	26	3339	24	3073
23	3090	26	3340	24	3079
24	3110	26	3351	24	3081
24	3121	26	3352	24	3082
24	3123	26	3353	24	3089
24	3124	27	3411	24	3091
24	3129	27	3412	24	3099
24	3131	27	3421	25	3110
24	3132	27	3422	25	3120
24	3133	27	3423	25	3130
24	3134	27	3424	25	3140
24	3135	27	3429	25	3150
24	3136	27	3431	26	2530
24	3139	27	3432	26	3211
24	3141	27	3433	26	3212
24	3142	27	3440	26	3213
24	3143	27	3451	26	3214
24	3145	27	3452	26	3215
24	3147	27	3453	26	3216
24	3148	27	3459	26	3217
24	3149	27	3460	26	3219
24	3151	27	3471	26	3221
24	3153	27	3472	26	3222
24	3155	27	3479	26	3229
24	3159	27	3481	26	3231
24	3161	27	3482	26	3232
24	3163	27	3489	26	3239
24	3169	27	3491	26	3240
24	3171	27	3499	26	3250
24	3172	27	3592	26	3261
24	3179	27	3663	26	3262
24	3181	27	3792	26	3263
24	3182	28	3511	26	3264
24	3189	28	3512	26	3269
24	3190	28	3513	27	3311
24	4351	28	3514	27	3312
25	3210	28	3519	27	3321
25	3220	28	3521	27	3322
25	3240	28	3522	27	3323
25	3260	28	3523	27	3324
25	3420	28	3524	27	3329
25	3571	28	3525	27	3331
26	2676	28	3529	27	3332
26	3311	28	3530	27	3333
26	3312	28	3541	27	3340
26	3314	28	3542	27	3351
26	3316	28	3543	27	3352
26	3317	28	3544	27	3353
26	3318	28	3551	27	3359
26	3319	28	3552	27	3360
26	3321	28	3560	27	3371
26	3322	28	3571	27	3372
26	3323	28	3572	27	3373
26	3329	28	3573	27	3379
26	3331	28	3574	27	3381
26	3332	28	3575	27	3382
26	3339	28	3576	27	3383
26	3341	28	3577	27	3389
26	3349	28	3579	27	3391
26	3360	28	3581	27	3392
26	3381	28	3582	27	3399
26	3383	28	3583	27	4310
26	3385	28	3589	28	3411
26	3387	28	4151	28	3412
27	3410	28	4152	28	3413
27	3431	28	4153	28	3414
27	3435	28	4154	28	3415
27	3439	28	4155	28	3419
27	3441	28	4159	28	3421
27	3442	29	3611	28	3422
27	3450	29	3612	28	3423
27	3461	29	3613	28	3424
27	3463	29	3614	28	3425
27	3465	29	3615	28	3429
27	3469	29	3621	28	3431
27	3470	29	3622	28	3432
27	3481	29	3623	28	3433
27	3482	29	3624	28	3434
27	3483	29	3625	28	3435
27	3484	29	3629	28	3439
27	3485	29	3631	28	3441
27	3488	29	3632	28	3442
27	3489	29	3633	28	3443
27	3491	29	3641	28	3444
27	3495	29	3642	28	3451
27	3499	29	3643	28	3452
27	3564	29	3644	28	3459
27	3572	29	3645	28	3461
27	3793	29	3646	28	3462
27	3900	29	3649	28	3463
28	3511	29	3651	28	3464
28	3512	29	3652	28	3465
28	3513	29	3653	28	3466
28	3514	29	3659	28	3467
28	3515	29	3661	28	3468
28	3519	29	3662	28	3471
28	3521	29	3671	28	3472
28	3523	29	3672	28	3473
28	3525	29	3673	28	3474
28	3526	29	3674	28	3475
28	3529	29	3675	28	3479
28	3531	29	3676	28	3481
28	3533	29	3679	28	3482
28	3534	29	3681	28	3483
28	3535	29	3682	28	3484
28	3536	29	3683	28	3489
28	3537	29	3684	28	3490
28	3538	29	3685	28	4320
28	3539	29	3686	28	4390
28	3541	29	3689	29	3511
28	3542	29	3691	29	3512
28	3561	29	3692	29	3513
28	3562	29	3693	29	3514
28	3563	29	3694	29	3515
28	3565	29	3697	29	3516
28	3566	29	3699	29	3521
28	3567	29	3759	29	3522
28	3568	30	3721	29	3523
28	3569	30	3722	29	3524
28	3580	30	3723	29	3525
28	3590	30	3724	29	3529
28	3634	30	3725	29	3531
28	3681	31	2422	29	3532
28	3689	31	3669	29	3533
28	4091	31	3711	29	3534
28	4092	31	3712	29	3541
28	4173	31	3713	29	3542
28	4243	31	3719	29	3543
28	4251	31	3726	29	3544
28	4252	31	3731	29	3545
28	4254	31	3732	29	3546
28	4256	31	3741	29	3549
28	4257	31	3742	29	3551
28	4259	31	3751	29	3552
29	3434	31	3752	29	3553
29	3611	31	3753	29	3554
29	3613	31	3754	29	3561
29	3615	31	3755	29	3562
29	3617	31	3761	29	3571
29	3621	31	3762	29	3572
29	3622	31	3769	29	3573
29	3623	31	3791	29	3574
29	3624	31	3799	29	3575
29	3625	31	4230	29	3576
29	3626	31	4240	29	3577
29	3627	31	4290	29	3579
29	3628	32	3695	29	3581
29	3629	32	3696	29	3582
29	3631	32	3714	29	3583
29	3632	32	3911	29	3584
29	3633	32	3912	29	3585
29	3635	32	3919	29	3586
29	3636	32	3921	29	3589
29	3637	32	3922	29	3591
29	3638	32	3923	29	3592
29	3639	32	3924	29	3593
29	3641	32	3929	29	3594
29	3642	32	3931	29	3597
29	3643	32	3932	29	3599
29	3644	32	3933	29	3739
29	3645	32	3939	29	4330
29	3646	32	3940	30	3610
29	3647	32	3951	30	3620
29	3649	32	3952	30	3630
29	3651	32	3953	30	3640
29	3652	32	3954	30	3650
29	3653	32	3955	30	3660
29	3655	32	3956	31	2442
29	3671	32	3957	31	3711
29	3672	32	3959	31	3712
29	3673	32	3961	31	3713
29	3674	32	3969	31	3719
29	3675	32	3971	31	3720
29	3676	32	3972	31	3731
29	3677	32	3979	31	3732
29	3679	32	3991	31	3733
29	3683	32	3999	31	3734
29	3685	33	4011	31	3735
29	3791	33	4012	31	3741
30	3721	33	4013	31	3742
30	3722	33	4014	31	3743
30	3723	33	4019	31	3749
30	3724	33	4020	31	3751
30	3725	33	4031	31	3752
30	3726	33	4032	31	3761
30	3727	33	4039	31	3762
30	3750	33	4041	31	3770
30	3784	33	4042	31	3791
31	2423	33	4043	31	3799
31	3532	33	4051	31	4120
31	3619	33	4052	31	4130
31	3711	33	4053	31	4190
31	3712	33	4059	31	4341
31	3713	33	4061	31	4342
31	3714	33	4062	31	4343
31	3719	33	4071	31	4349
31	3731	33	4072	32	3595
31	3732	33	4090	32	3596
31	3740	34	4111	32	3714
31	3761	34	4112	32	3811
31	3762	34	4113	32	3812
31	3763	34	4114	32	3819
31	3764	34	4115	32	3821
31	3771	34	4119	32	3822
31	3779	34	4121	32	3823
31	3781	34	4122	32	3824
31	3782	34	4123	32	3825
31	3785	34	4124	32	3829
31	3786	34	4125	32	3831
31	3789	34	4126	32	3832
31	3792	34	4127	32	3833
31	4391	34	4128	32	3839
31	4392	34	4129	32	3841
32	3486	34	4130	32	3842
32	3487	34	4141	32	3849
32	3678	34	4142	32	3851
32	3715	34	4190	32	3852
32	3716	35	4411	32	3853
32	3717	35	4412	32	3854
32	4011	35	4413	32	3855
32	4012	35	4419	32	3856
32	4013	35	4420	32	3857
32	4021	35	4430	32	3859
32	4022	36	4500	32	3861
32	4023	37	4610	32	3869
32	4024	37	4620	32	3871
32	4027	37	4690	32	3872
32	4029	38	4222	32	3879
32	4041	38	4229	32	3891
32	4043	38	4310	32	3899
32	4045	38	4320	32	4350
32	4046	39	111	33	3911
32	4049	39	112	33	3912
32	4061	39	113	33	3913
32	4062	39	114	33	3919
32	4063	39	115	33	3921
32	4064	39	116	33	3922
32	4065	39	117	33	3931
32	4066	39	118	33	3932
32	4069	39	119	33	3939
32	4071	39	121	33	3940
32	4072	39	122	33	3951
32	4073	39	123	33	3952
32	4074	39	131	33	3953
32	4079	39	132	33	3961
32	4080	39	133	33	3962
32	4099	39	140	33	3963
33	4111	39	211	33	3969
33	4112	39	212	33	3971
33	4113	39	213	33	3972
33	4119	39	221	33	3990
33	4121	39	222	34	4011
33	4122	39	230	34	4012
33	4130	39	310	34	4013
33	4141	39	320	34	4014
33	4143	39	330	34	4015
33	4151	39	340	34	4019
33	4153	39	390	34	4021
33	4155	39	411	34	4022
33	4160	39	412	34	4023
33	4171	39	421	34	4024
33	4172	39	422	34	4025
33	4181	39	511	34	4026
33	4182	39	512	34	4027
33	4189	39	519	34	4028
33	4190	39	520	34	4029
34	4211	39	531	34	4030
34	4212	39	539	34	4041
34	4213	39	540	34	4042
34	4214			34	4090
34	4215			34	4360
34	4216			35	4411
34	4217			35	4412
34	4218			35	4413
34	4219			35	4414
34	4221			35	4415
34	4222			35	4419
34	4223			35	4420
34	4224			35	4430
34	4225			36	4500
34	4226			37	4610
34	4227			37	4620
34	4228			37	4690
34	4229			38	4111
34	4230			38	4119
34	4241			38	4210
34	4242			38	4220
34	4260			39	111
34	4290			39	112
34	4353			39	113
35	4411			39	119
35	4412			39	121
35	4413			39	122
35	4419			39	123
35	4420			39	131
35	4430			39	132
36	4500			39	133
37	4610			39	134
37	4620			39	141
37	4690			39	142
38	4355			39	143
38	4357			39	149
38	6290			39	151
39	110			39	152
39	190			39	153
39	200			39	154
39	310			39	159
39	320			39	161
39	330			39	162
39	390			39	163
39	411			39	169
39	412			39	170
39	421			39	190
39	422			39	211
39	510			39	212
39	520			39	220
39	530			39	230
39	540			39	241
39	1210			39	242
39	1220			39	251
39	1711			39	252
39	1712			39	311
39	1713			39	312
39	1714			39	313
39	1719			39	314
				39	315
				39	319
				39	321
				39	322
				39	323
				39	329
				39	330
				39	390
				39	411
				39	412
				39	421
				39	422
				39	511
				39	512
				39	513
				39	519
				39	521
				39	522
				39	523
				39	529
				39	530
				39	540
